# Supplementary material for: A single low dose of primaquine is safe and sufficient to reduce transmission of Plasmodium falciparum gametocytes regardless of cytochrome P450 2D6 enzyme activity in Bagamoyo district, Tanzania
Source: Malar J. 2022 Mar 12;21:84. doi: 10.1186/s12936-022-04100-1 (PMC8917764; doi:10.1186/s12936-022-04100-1)
Supplement: Supplementary file 1 — Additional file 1. Dataset. [file 12936_2022_4100_MOESM1_ESM.xls]

## Sheet: Dataset
patient study number	Inclusion date(dd/mm/yy)	Age (months)	Sex (1=Male, 2=Female)	Body weight (Kg)	PQ dose	G6PD status 1(0-Normal, 1-Deficient, 2-Heterozygous)	CYP2D6 status (1-reduced, 2-normal, 3-increased)	HbDO	HbD1	HbD2	HbD3	HbD7	HbD0-D1	HbD0-D2	HbD0-D3	HbD0-D7	%HbFall D1	%HbFallD2	%HbD3	%HbD7	Overal Urine Score (0-Normal, 1-Mild, 5-Red)	D0 Gamet	D1 Gamet	D0Temp oC	D1Temp	D2Temp	D3Temp	Crude ACPR D28
1	6/12/2019	88	1	23	7.5	0	1	11.5	11	11.1	10.8	10.8	0.5	0.4	0.7	0.7	4.34783	3.47826	6.08696	6.08696	0	0	0	37.8	36.6	36.5	36.6	1
2	6/13/2019	51	1	14.4	3.75	0	2	11.6	10.1	9.7	10.7	10.7	1.5	1.9	0.9	0.9	12.931	16.3793	7.75862	7.75862	0	0	0	39.5	37.2	35.7	36.6	1
3	6/17/2019	123	1	33	11.25	0	2	11	9.9	8.3	8.3	8	1.1	2.7	2.7	3	10	24.5455	24.5455	27.2727	0	0	0	37	37	36.3	36	1
4	6/21/2019	12	1	10	3.75	0	2	11.1	10.4	9.6	9	9.3	0.7	1.5	2.1	1.8	6.30631	13.5135	18.9189	16.2162	5	0	0	39.9	36.8	36	36.3	1
5	6/27/2019	105	2	28	7.5	2	2	10.8	12.1	11.3	11.8	12	-1.3	-0.5	-1	-1.2	-12.037	-4.62963	-9.25926	-11.1111	0	0	0	38.1	36.6	36	36.1	1
6	7/1/2019	105	1	22	7.5	0	2	10.8	10.2	10.5	9.8	10.3	0.6	0.3	1	0.5	5.55556	2.77778	9.25926	4.62963	0	0	0	38.8	36.3	36	36	1
7	7/1/2019	96	1	21	7.5	0	2	10.3	11.5	12.1	10.3	11.9	-1.2	-1.8	0	-1.6	-11.6505	-17.4757	0	-15.534	0	0	0	36	36	36	36	1
8	7/1/2019	64	2	20	7.5	0	2	10	8.9	9.2	7.8	9.2	1.1	0.8	2.2	0.8	11	8	22	8	0	0	0	39.6	37.5	36	36	1
9	7/5/2019	129	2	24	7.5	0	2	10.2	11.2	9.6	8.5	9.9	-1	0.6	1.7	0.3	-9.80392	5.88235	16.6667	2.94118	1	0	0	38.2	36.4	36.2	36	1
10	7/5/2019	93	2	18.5	18.5	0	2	10.9	11.1	8.6	10.1	10.7	-0.2	2.3	0.8	0.2	-1.83486	21.1009	7.33945	1.83486	1	0	0	38.1	38	36	36.4	1
11	7/9/2019	105	2	17	7.5	2	2	10	10.6	9.7	9.4	11	-0.6	0.3	0.6	-1	-6	3	6	-10	5	0	0	38.5	36	36	36	0
12	7/9/2019	81	2	21	7.5	0	1	11.9	10.1	11	8.7	10.1	1.8	0.9	3.2	1.8	15.1261	7.56303	26.8908	15.1261	0	0	0	38.8	37.6	36	36	1
13	7/9/2019	85	2	21	7.5	0	2	10.5	10	10	8.6	9.5	0.5	0.5	1.9	1	4.7619	4.7619	18.0952	9.52381	5	0	0	39.6	37.5	36	36	1
14	7/10/2019	55	1	15	3.75	0	3	9.3	9.1	9	8.6	8.6	0.2	0.3	0.7	0.7	2.15054	3.22581	7.52688	7.52688	0	0	0	38.7	36	36	36	0
15	7/10/2019	99	1	23	7.5	0	1	12.4	10.5	9.5	8.4	9.6	1.9	2.9	4	2.8	15.3226	23.3871	32.2581	22.5806	1	0	0	36	36	36	36	1
16	7/10/2019	125	2	23.5	7.5	0	1	9.8	9.2	7.9	8.5	11	0.6	1.9	1.3	-1.2	6.12245	19.3878	13.2653	-12.2449	1	0	0	36.7	36	36	36	0
17	7/11/2019	116	2	24.5	7.5	0	1	12.6	9.6	9.3	11.2	11.5	3	3.3	1.4	1.1	23.8095	26.1905	11.1111	8.73016	0	0	0	36.9	36	36	36	1
18	7/12/2019	125	2	33.5	11.25	0	2	10.6	10.7	10.7	9.5	10.5	-0.1	-0.1	1.1	0.1	-0.943396	-0.943396	10.3774	0.943396	0	0	0	38.6	36.3	36	36	1
19	7/12/2019	84	1	23.5	7.5	1	1	8	6.1	7.3	7.1	7.1	1.9	0.7	0.9	0.9	23.75	8.75	11.25	11.25	0	0	0	36.5	36	36	36	1
20	7/13/2019	45	2	14.5	3.75	0	2	11.9	11	12.9	9.9	9.9	0.9	-1	2	2	7.56303	-8.40336	16.8067	16.8067	1	0	0	37.5	37.3	36.1	36.1	1
21	7/15/2019	65	1	19	7.5	0	2	10.1	9.5	9.8	9.1	10	0.6	0.3	1	0.1	5.94059	2.9703	9.90099	0.990099	1	0	0	37.9	36.4	36	36	1
22	7/16/2019	39	1	15	3.75	1	2	12.3	11.3	11.3	10.2	10.2	1	1	2.1	2.1	8.13008	8.13008	17.0732	17.0732	1	0	0	38.3	37.5	36	36.2	1
23	7/19/2019	87	2	23	7.5	0	2	11.7	8.8	10.3	10	10.7	2.9	1.4	1.7	1	24.7863	11.9658	14.5299	8.54701	0	0	0	37.5	36	36.2	36.2	0
24	7/23/2019	85	1	23.5	7.5	0	2	10.6	10.2	9.7	9.4	10.9	0.4	0.9	1.2	-0.3	3.77358	8.49057	11.3208	-2.83019	1	0	0	37.4	36	36	36.2	1
25	7/25/2019	103	1	20.3	7.5	1	2	6.7	6.7	7.3	7	6.6	0	-0.6	-0.3	0.1	0	-8.95522	-4.47761	1.49254	0	0	0	36.4	36	36	36.3	1
26	7/26/2019	48	1	16.5	7.5	0	2	9.9	9.8	8.3	7.9	8.7	0.1	1.6	2	1.2	1.0101	16.1616	20.202	12.1212	1	0	0	38.6	36.3	36.1	36.3	0
27	7/29/2019	83	1	23	7.5	1	1	11	11.1	11	10.1	10.6	-0.1	0	0.9	0.4	-0.909091	0	8.18182	3.63636	1	0	0	38.9	36.7	36	36.2	0
28	7/29/2019	19	1	10	3.75	0	2	11	9.5	9.2	9.2	9.3	1.5	1.8	1.8	1.7	13.6364	16.3636	16.3636	15.4545	1	0	0	37.8	39.1	36.3	36	1
29	7/29/2019	12	2	10	3.75	0	1	10.2	11.3	10.6	10.1	8.9	-1.1	-0.4	0.1	1.3	-10.7843	-3.92157	0.980392	12.7451	0	0	0	37.6	36.7	36.7	36.8	1
30	7/30/2019	79	1	20	7.5	1	2	14.8	11.9	12.3	12	10.8	2.9	2.5	2.8	4	19.5946	16.8919	18.9189	27.027	1	0	0	36	37.6	36	36.5	1
31	8/1/2019	12	1	10	3.75	0	2	5.9	4.2	4.5	missing	4.3	1.7	1.4	missing	1.6	28.8136	23.7288	missing	27.1186	5	0	0	36.2	37.4	36.7	missing	1
32	8/5/2019	44	2	16	7.5	0	2	9.4	10	9.7	7.7	8.2	-0.6	-0.3	1.7	1.2	-6.38298	-3.19149	18.0851	12.766	1	0	0	37.8	36.2	36	36	1
33	8/5/2019	65	1	16	7.5	0	2	9.4	10.6	10.2	9.1	9.9	-1.2	-0.8	0.3	-0.5	-12.766	-8.51064	3.19149	-5.31915	1	0	0	38.8	36	36	36.3	1
34	8/5/2019	127	1	23.5	7.5	0	2	9.2	11.1	9.9	10.8	9.9	-1.9	-0.7	-1.6	-0.7	-20.6522	-7.6087	-17.3913	-7.6087	1	0	0	38.8	36	36	36	1
35	8/5/2019	98	2	18	7.5	0	2	10	10.1	10.1	9.8	9.5	-0.1	-0.1	0.2	0.5	-1	-1	2	5	1	0	0	39.1	36.5	36	36	1
36	8/5/2019	72	2	18.5	7.5	0	2	12	11.1	9.1	9.5	8.6	0.9	2.9	2.5	3.4	7.5	24.1667	20.8333	28.3333	1	0	0	37.5	36	36	36	missing
37	8/6/2019	31	2	14.5	3.75	2	2	13	12.7	11.8	11.7	13.3	0.3	1.2	1.3	-0.3	2.30769	9.23077	10	-2.30769	5	0	0	36.5	36.6	36	36	1
38	8/8/2019	69	2	17	7.5	0	1	12.2	10.2	9.9	10.5	9.4	2	2.3	1.7	2.8	16.3934	18.8525	13.9344	22.9508	0	0	0	37.2	36.2	36	36	1
39	8/9/2019	113	2	27	7.5	0	2	11.5	10.8	6.9	9.5	9.5	0.7	4.6	2	2	6.08696	40	17.3913	17.3913	0	0	0	39.1	37	36	36.4	1
40	8/13/2019	51	2	17	7.5	0	1	10	10	11.1	8.5	10	0	-1.1	1.5	0	0	-11	15	0	1	0	0	36.2	37	36	36.4	1
41	8/14/2019	45	2	15.5	3.75	2	2	9.8	7.7	6.5	5.3	6.1	2.1	3.3	4.5	3.7	21.4286	33.6735	45.9184	37.7551	0	0	0	38.5	37.5	38	37.6	1
42	8/16/2019	111	2	22	7.5	2	2	8.8	8.8	8.5	7.7	9.2	0	0.3	1.1	-0.4	0	3.40909	12.5	-4.54545	0	0	0	36.2	36.3	36.5	36.3	0
43	8/16/2019	65	1	15	3.75	1	1	10.6	10.5	9.5	9.4	9.1	0.1	1.1	1.2	1.5	0.943396	10.3774	11.3208	14.1509	0	0	0	36.1	36.3	36	36	1
44	8/16/2019	117	1	26	7.5	0	2	11.8	13.4	9.5	9.3	9.3	-1.6	2.3	2.5	2.5	-13.5593	19.4915	21.1864	21.1864	1	0	0	38.3	37.2	36.2	36	1
45	8/19/2019	107	1	20	7.5	1	1	10.5	10.3	9.5	9.5	10.1	0.2	1	1	0.4	1.90476	9.52381	9.52381	3.80952	0	0	0	39.5	36.2	36.3	36.3	1
46	8/21/2019	59	1	17	7.5	0	2	9	10	9.1	9.4	10.3	-1	-0.1	-0.4	-1.3	-11.1111	-1.11111	-4.44444	-14.4444	1	0	0	38.5	36.7	36	36.2	0
47	8/21/2019	110	2	18.5	7.5	2	2	10.1	12.2	11.1	11.1	11.6	-2.1	-1	-1	-1.5	-20.7921	-9.90099	-9.90099	-14.8515	1	0	0	38	37.8	37.8	36.2	1
48	8/26/2019	120	1	25.5	7.5	0	2	12.4	12.3	10.4	10.2	12.4	0.1	2	2.2	0	0.806452	16.129	17.7419	0	1	0	0	39	36.4	36	36	1
49	8/26/2019	38	2	12	3.75	0	2	10.2	9.4	8.9	8.9	9.4	0.8	1.3	1.3	0.8	7.84314	12.7451	12.7451	7.84314	0	0	0	39.5	36	36	36.3	0
50	8/26/2019	62	1	18	7.5	0	2	11.8	11.8	11	10.4	9.6	0	0.8	1.4	2.2	0	6.77966	11.8644	18.6441	1	0	0	36.6	36	36	36	0
51	8/26/2019	50	1	19	7.5	1	2	10.1	8	8.1	7.9	7.7	2.1	2	2.2	2.4	20.7921	19.802	21.7822	23.7624	1	0	0	37.8	36	37.3	36.8	0	severe malaria
52	8/27/2019	87	1	23.5	7.5	1	1	10.7	10	8.8	8.3	9.2	0.7	1.9	2.4	1.5	6.54206	17.757	22.4299	14.0187	5	0	0	37.9	36	36	36	1
53	9/3/2019	90	1	22	7.5	0	1	10.6	11.2	9.5	10.3	10.3	-0.6	1.1	0.3	0.3	-5.66038	10.3774	2.83019	2.83019	1	0	0	36.6	36.3	36	36	1
54	9/3/2019	84	1	20	7.5	0	2	11.6	11.6	10.4	10.1	9.8	0	1.2	1.5	1.8	0	10.3448	12.931	15.5172	0	0	0	39.4	39.4	36	36	1
55	9/3/2019	45	1	15.6	3.75	0	2	11.8	12.3	12	11.4	12.4	-0.5	-0.2	0.4	-0.6	-4.23729	-1.69492	3.38983	-5.08475	1	0	0	38.7	37.7	36	36	1
56	9/4/2019	118	1	33	11.25	0	3	12.2	11.7	9.3	9.3	10.3	0.5	2.9	2.9	1.9	4.09836	23.7705	23.7705	15.5738	1	0	0	37.8	36	36	36	1
57	9/6/2019	117	2	11.5	11.25	2	2	11.6	9.4	10.8	8.8	10.1	2.2	0.8	2.8	1.5	18.9655	6.89655	24.1379	12.931	1	0	0	37.8	36.8	36	36.5	1
58	9/9/2019	122	2	30	7.5	2	2	12.1	10.7	10.2	9	10.4	1.4	1.9	3.1	1.7	11.5702	15.7025	25.6198	14.0496	0	0	0	39.3	36.5	36	36	1
59	9/9/2019	91	1	18.5	7.5	0	2	11.3	11.3	9.8	9.4	9.2	0	1.5	1.9	2.1	0	13.2743	16.8142	18.5841	1	0	0	36.6	36	36.1	36	1
60	9/9/2019	126	2	25	7.5	0	2	11.7	8.8	7.5	9	9	2.9	4.2	2.7	2.7	24.7863	35.8974	23.0769	23.0769	0	0	0	37.8	36.9	36.6	36.4	1
61	9/10/2019	86	2	18	7.5	0	2	12.7	11.6	10.6	10.8	11	1.1	2.1	1.9	1.7	8.66142	16.5354	14.9606	13.3858	5	0	0	38.5	36	36.3	36.4	1
62	9/10/2019	101	1	23	7.5	0	2	13.2	10.6	10.6	10.2	11.3	2.6	2.6	3	1.9	19.697	19.697	22.7273	14.3939	1	0	0	37.1	36	36	36	1
63	9/11/2019	84	1	22.5	7.5	0	2	11.8	9.3	9.1	9.9	9.5	2.5	2.7	1.9	2.3	21.1864	22.8814	16.1017	19.4915	0	0	0	40	36.8	36	36.1	1
64	9/13/2019	77	1	17.5	7.5	1	2	9.9	7.7	7.8	6.7	8.2	2.2	2.1	3.2	1.7	22.2222	21.2121	32.3232	17.1717	1	0	0	37.8	37.8	37.6	36.4	0
65	9/16/2019	119	2	27	7.5	0	2	9.9	8.4	7.2	8.5	10.2	1.5	2.7	1.4	-0.3	15.1515	27.2727	14.1414	-3.0303	0	0	0	40.2	36.2	36	36.3	1
66	9/17/2019	86	2	18	7.5	0	2	9.7	9.3	9	9.4	9.1	0.4	0.7	0.3	0.6	4.12371	7.21649	3.09278	6.18557	0	0	0	39.2	36	36.3	36.6	1
67	9/17/2019	65	2	12.5	3.75	2	2	11.3	10.7	9.3	9.3	9.9	0.6	2	2	1.4	5.30973	17.6991	17.6991	12.3894	1	0	0	39.5	36	36.5	36.5	1
68	9/19/2019	60	2	13.3	3.75	0	2	11.6	11.6	10.4	10.2	10	0	1.2	1.4	1.6	0	10.3448	12.069	13.7931	0	0	0	37	36.4	36.2	36.3	0
69	9/19/2019	81	1	23.5	7.5	0	2	12.3	10.6	9.3	9	10.5	1.7	3	3.3	1.8	13.8211	24.3902	26.8293	14.6341	0	0	0	39.8	36.2	36.4	36.5	0
70	9/19/2019	121	2	27	7.5	2	2	8.6	8.2	8.2	9.9	9.9	0.4	0.4	-1.3	-1.3	4.65116	4.65116	-15.1163	-15.1163	0	22	5	36.7	36.1	36.4	36.5	1
71	9/20/2019	57	2	12.2	3.75	2	1	11	11	10.5	8	10.2	0	0.5	3	0.8	0	4.54545	27.2727	7.27273	0	0	0	40.2	36.4	36.4	36.8	1
72	9/23/2019	38	1	13	3.75	0	2	13.2	10.8	11.2	11.2	11.7	2.4	2	2	1.5	18.1818	15.1515	15.1515	11.3636	1	0	0	36.3	36.7	36.6	36	1
73	9/23/2019	35	2	11	3.75	0	2	11.1	8.4	9	8.9	8.2	2.7	2.1	2.2	2.9	24.3243	18.9189	19.8198	26.1261	0	0	0	38.7	36.5	36.3	36.2	1
74	9/23/2019	119	1	25	7.5	0	2	9.7	8.9	9	9	9.6	0.8	0.7	0.7	0.1	8.24742	7.21649	7.21649	1.03093	0	0	0	38.1	36.4	36.5	36.5	missing
75	9/23/2019	37	2	11	3.75	0	1	11.1	9.4	9.8	9.6	9.4	1.7	1.3	1.5	1.7	15.3153	11.7117	13.5135	15.3153	0	0	0	39.2	38	36.6	36	1
76	9/23/2019	129	2	22	7.5	0	2	9.4	8.6	8.6	8	10.8	0.8	0.8	1.4	-1.4	8.51064	8.51064	14.8936	-14.8936	1	0	0	37	36.7	37.6	36.1	1
77	9/24/2019	35	1	15.3	3.75	0	2	8.4	7.5	7	7	9.1	0.9	1.4	1.4	-0.7	10.7143	16.6667	16.6667	-8.33333	1	0	0	39.3	37.1	36	36.7	1
78	9/24/2019	104	2	28	7.5	0	2	13.6	11.8	9.5	10.7	10.7	1.8	4.1	2.9	2.9	13.2353	30.1471	21.3235	21.3235	0	0	0	39.2	38.4	36	36.1	1
79	9/25/2019	88	1	21	7.5	0	2	10.1	10	9	9.6	10.3	0.1	1.1	0.5	-0.2	0.990099	10.8911	4.9505	-1.9802	1	0	0	38.4	36	36	36	1
80	9/27/2019	40	1	12	3.75	0	2	11.6	11.1	9.6	9.6	10.8	0.5	2	2	0.8	4.31034	17.2414	17.2414	6.89655	1	0	0	38.6	37.5	36.5	36.5	1
81	9/30/2019	88	1	20	7.5	1	1	12.6	12	11.1	11.1	10.2	0.6	1.5	1.5	2.4	4.7619	11.9048	11.9048	19.0476	1	0	0	38.4	38.5	36	36	0
82	9/30/2019	105	1	20	7.5	0	1	12.9	11.8	10.5	10.9	12.6	1.1	2.4	2	0.3	8.52713	18.6047	15.5039	2.32558	1	0	0	38	37.9	36	36.9	1
83	9/30/2019	70	2	20	7.5	0	2	9.2	9.2	8.3	8.1	missing	0	0.9	1.1	missing	0	9.78261	11.9565	missing	0	0	0	39.5	36	36	36.7	missing
84	10/3/2019	118	1	23	7.5	0	1	13.6	11.3	11	11.4	11.2	2.3	2.6	2.2	2.4	16.9118	19.1176	16.1765	17.6471	0	0	0	38.4	36	36	36	1
85	10/3/2019	95	2	23.5	7.5	2	2	10.9	10.2	11	11.2	11.1	0.7	-0.1	-0.3	-0.2	6.42202	-0.917431	-2.75229	-1.83486	1	0	0	36.9	37	36.3	36	1
86	10/4/2019	124	1	25	7.5	0	2	8.5	8.3	7.9	7.5	6.3	0.2	0.6	1	2.2	2.35294	7.05882	11.7647	25.8824	0	0	0	36.7	36	36	36	1
87	10/4/2019	56	1	16	7.5	0	2	11	10.6	10	8.6	9.1	0.4	1	2.4	1.9	3.63636	9.09091	21.8182	17.2727	0	0	0	39.6	36	36.3	36	1
88	10/7/2019	75	1	21	7.5	0	2	13.2	10	11	11	9	3.2	2.2	2.2	4.2	24.2424	16.6667	16.6667	31.8182	1	0	0	36.1	36.5	36.3	36	1
89	10/8/2019	42	1	16	7.5	0	2	9.7	8.4	8.4	9.1	9.3	1.3	1.3	0.6	0.4	13.4021	13.4021	6.18557	4.12371	1	0	0	38.9	37.8	36	36.1	1
90	10/9/2019	122	1	27	7.5	0	2	11.6	11.5	10.4	9.5	11.2	0.1	1.2	2.1	0.4	0.862069	10.3448	18.1034	3.44828	1	0	0	38.7	38	36	36.1	1
91	10/10/2019	24	1	11	3.75	1	2	7.5	7.4	7.2	6.4	7.4	0.1	0.3	1.1	0.1	1.33333	4	14.6667	1.33333	1	0	0	38.1	36.5	36	36	0
92	10/11/2019	85	1	21.5	7.5	0	2	10.5	10.2	8.7	7.1	missing	0.3	1.8	3.4	missing	2.85714	17.1429	32.381	missing	0	0	0	37.6	36	36	36.2	1
93	10/15/2019	97	2	20.5	7.5	0	2	9.3	9	8.4	8.4	8.2	0.3	0.9	0.9	1.1	3.22581	9.67742	9.67742	11.828	0	0	0	40.2	36	36	36	1
94	10/16/2019	82	2	19.5	7.5	0	2	10.9	10.6	10.5	10.3	9.4	0.3	0.4	0.6	1.5	2.75229	3.66972	5.50459	13.7615	0	0	0	36.5	36	36	36.1	0
95	10/21/2019	79	2	19	7.5	0	1	8.9	8.1	7.9	10.4	8.5	0.8	1	-1.5	0.4	8.98876	11.236	-16.8539	4.49438	1	0	0	39.5	36.5	36.3	36	1
96	10/21/2019	90	2	25	7.5	0	2	10.7	10	9.5	9	10.4	0.7	1.2	1.7	0.3	6.54206	11.215	15.8879	2.80374	1	0	0	36.4	36.6	36.8	36	1
97	10/21/2019	130	1	31	11.25	0	2	12.1	11.1	10	10.1	10.6	1	2.1	2	1.5	8.26446	17.3554	16.5289	12.3967	1	0	0	36.7	37.3	36	36	0
98	10/22/2019	23	2	11	3.75	2	1	9.8	9.7	9.5	9.5	10.5	0.1	0.3	0.3	-0.7	1.02041	3.06122	3.06122	-7.14286	1	0	0	36.6	38.6	36.9	36.5	0
99	10/22/2019	59	2	16	7.5	0	2	9.7	9.4	9.1	8.9	8	0.3	0.6	0.8	1.7	3.09278	6.18557	8.24742	17.5258	1	0	0	39.5	37	36	36.6	1
100	10/22/2019	113	2	21	7.5	2	1	11.8	11.5	10.1	10	10.2	0.3	1.7	1.8	1.6	2.54237	14.4068	15.2542	13.5593	1	0	0	39.8	37.4	36	36	1
101	10/23/2019	94	1	23	7.5	0	2	9.1	8.5	8.2	7.5	7.9	0.6	0.9	1.6	1.2	6.59341	9.89011	17.5824	13.1868	5	0	0	39.2	36.3	36.2	36.1	1
102	10/23/2019	34	1	13	3.75	0	2	9.6	8.1	7.5	7.3	8.2	1.5	2.1	2.3	1.4	15.625	21.875	23.9583	14.5833	1	0	0	40.2	36.2	36	36	1
103	10/25/2019	58	1	21.5	7.5	0	2	9.2	9.2	8.9	8.9	11.5	0	0.3	0.3	-2.3	0	3.26087	3.26087	-25	0	0	0	36.6	36.1	36.2	36.2	missing
104	10/28/2019	48	1	14.5	3.75	0	2	11	10.1	9.1	8.6	8.4	0.9	1.9	2.4	2.6	8.18182	17.2727	21.8182	23.6364	0	0	0	39	37	36.4	36	1
105	10/29/2019	109	2	25.5	7.5	0	1	12.2	11.7	10.4	10.3	9.2	0.5	1.8	1.9	3	4.09836	14.7541	15.5738	24.5902	1	0	0	38	36.4	36.2	36.1	1
106	10/31/2019	72	1	20	7.5	1	2	12.3	11	10.8	9.6	10.5	1.3	1.5	2.7	1.8	10.5691	12.1951	21.9512	14.6341	1	0	0	39.4	36	36	36	1
107	11/4/2019	23	2	11	3.75	0	2	11.6	9.7	missing	missing	missing	1.9	missing	missing	missing	16.3793	missing	missing	missing	0	0	0	38.8	37.8	missing	missing	missing
108	11/4/2019	86	2	17.5	7.5	0	1	12.7	11.7	11.1	10.5	9.5	1	1.6	2.2	3.2	7.87402	12.5984	17.3228	25.1969	1	0	0	38.8	37.4	36	36	1
109	11/5/2019	25	1	10	3.75	0	2	10.2	8.5	9.4	7.9	8	1.7	0.8	2.3	2.2	16.6667	7.84314	22.549	21.5686	0	0	0	39.8	36	36.1	36	0
110	11/6/2019	74	1	18.5	7.5	0	2	13.8	12.5	11.4	10.8	11.5	1.3	2.4	3	2.3	9.42029	17.3913	21.7391	16.6667	0	0	0	37.7	36	36	36	1
111	11/7/2019	30	1	12	3.75	0	2	8.9	8.5	8.3	8.1	9.4	0.4	0.6	0.8	-0.5	4.49438	6.74157	8.98876	-5.61798	5	0	0	38.5	36	36.3	36	0
112	11/8/2019	75	1	20	7.5	0	2	8.1	10.1	9.7	9.1	10.1	-2	-1.6	-1	-2	-24.6914	-19.7531	-12.3457	-24.6914	0	0	0	38.5	36.4	36.2	36.4	1
113	11/11/2019	90	2	26	7.5	0	2	12.3	11.5	10.8	10.5	11.7	0.8	1.5	1.8	0.6	6.50407	12.1951	14.6341	4.87805	1	0	0	37.1	36.4	36.8	36.5	1
114	11/11/2019	23	1	14	3.75	0	2	9.6	9.4	9.2	8.8	8.6	0.2	0.4	0.8	1	2.08333	4.16667	8.33333	10.4167	1	0	0	38.4	36.3	36	36	1
115	11/11/2019	25	1	12	3.75	1	1	9.5	9.4	8.8	7.6	9	0.1	0.7	1.9	0.5	1.05263	7.36842	20	5.26316	1	0	0	38.4	36.2	36	36	1
116	11/12/2019	94	2	21.5	7.5	2	1	13.4	11.4	11.2	11	missing	2	2.2	2.4	missing	14.9254	16.4179	17.9104	missing	1	0	0	37.5	36.4	36.1	36.6	missing
117	11/12/2019	46	1	17	7.5	0	2	8.5	9.7	9.3	9.2	9.7	-1.2	-0.8	-0.7	-1.2	-14.1176	-9.41176	-8.23529	-14.1176	1	0	1	36.8	36.3	36.9	36	1
118	11/14/2019	26	1	12	3.75	0	2	9.7	9	8.5	8.1	7.7	0.7	1.2	1.6	2	7.21649	12.3711	16.4948	20.6186	1	0	0	37.3	38.1	36	36.6	1
119	11/14/2019	124	2	32	11.25	0	2	11.2	10.9	10	9.4	10.5	0.3	1.2	1.8	0.7	2.67857	10.7143	16.0714	6.25	0	0	0	38.5	36	36	36.1	1
120	11/20/2019	93	1	24.5	7.5	0	2	9.7	9	8	8.6	10.3	0.7	1.7	1.1	-0.6	7.21649	17.5258	11.3402	-6.18557	5	0	0	39.5	38.3	36	36	1
121	11/26/2019	44	2	15	3.75	2	1	11.2	8	7.7	7.7	6.9	3.2	3.5	3.5	4.3	28.5714	31.25	31.25	38.3929	0	0	0	38.8	36.4	36.3	36	1
122	11/27/2019	56	1	15.7	3.75	0	2	12.3	12.2	12.2	11.1	10.7	0.1	0.1	1.2	1.6	0.813008	0.813008	9.7561	13.0081	1	0	0	37.7	37.7	36.5	36	missing
123	11/27/2019	91	1	16	7.5	0	2	10.3	9.8	8.9	7.8	9.2	0.5	1.4	2.5	1.1	4.85437	13.5922	24.2718	10.6796	1	0	0	37	36	36	36.2	1
124	11/27/2019	110	2	30	7.5	1	2	11.5	11	10.5	10	9.9	0.5	1	1.5	1.6	4.34783	8.69565	13.0435	13.913	0	0	0	38.2	37.8	36.8	36.3	1
125	11/27/2019	80	1	19.5	7.5	0	2	11.4	11	10.9	9.6	10.3	0.4	0.5	1.8	1.1	3.50877	4.38596	15.7895	9.64912	1	0	0	38.6	37.6	36.3	36	1
126	11/28/2019	16	2	10.7	3.75	0	2	8.8	7.6	7.6	7.4	7.6	1.2	1.2	1.4	1.2	13.6364	13.6364	15.9091	13.6364	1	0	0	37.9	37.2	37.2	36.5	1
127	11/28/2019	25	2	13.6	3.75	0	2	8.8	7.7	6.8	6.7	8.8	1.1	2	2.1	0	12.5	22.7273	23.8636	0	1	0	0	37.1	37.3	36	36.1	1
128	11/29/2019	78	1	17.5	7.5	1	1	12.7	10.9	10.7	10.1	10.3	1.8	2	2.6	2.4	14.1732	15.748	20.4724	18.8976	1	0	0	36.7	38.6	36.2	36.3	missing
129	12/2/2019	75	1	16.5	7.5	0	2	10.3	10	9.6	9.6	9.7	0.3	0.7	0.7	0.6	2.91262	6.79612	6.79612	5.82524	1	0	0	38.8	37.6	36.3	36	1
130	12/3/2019	44	1	13.6	3.75	0	2	10.3	8.8	8.4	8.4	missing	1.5	1.9	1.9	missing	14.5631	18.4466	18.4466	missing	0	0	0	37.8	36.2	36.2	36.7	missing
131	12/5/2019	77	2	20	7.5	0	3	12.5	10.7	10.3	10.1	10.5	1.8	2.2	2.4	2	14.4	17.6	19.2	16	1	0	0	40.3	37.7	36	36.2	1
132	12/6/2019	51	2	16.5	7.5	0	2	12	10.9	11.4	10.8	10.3	1.1	0.6	1.2	1.7	9.16667	5	10	14.1667	5	0	0	37.2	36.5	36	36.6	1
133	12/10/2019	27	1	13.8	3.75	0	1	10.5	9.9	9.9	10	11.1	0.6	0.6	0.5	-0.6	5.71429	5.71429	4.7619	-5.71429	1	0	0	36.8	37.1	36	36	1
134	12/16/2019	73	2	14	3.75	2	2	10.8	10.7	9.8	9.8	10	0.1	1	1	0.8	0.925926	9.25926	9.25926	7.40741	0	0	0	37.6	37	36	36.2	1
135	12/16/2019	105	2	21	7.5	0	2	9.6	9.2	9	9	10	0.4	0.6	0.6	-0.4	4.16667	6.25	6.25	-4.16667	5	0	0	39.3	36.2	36.1	36.2	1
136	12/17/2019	94	2	19	7.5	0	2	11.2	10.4	8.8	9.1	9.5	0.8	2.4	2.1	1.7	7.14286	21.4286	18.75	15.1786	1	0	0	37.8	36.1	36	36.6	1
137	12/20/2019	83	1	22.5	7.5	0	1	11.2	11	10.7	10.5	11	0.2	0.5	0.7	0.2	1.78571	4.46429	6.25	1.78571	0	0	0	39.1	36.4	36.2	36.3	1
138	12/20/2019	60	1	20	7.5	0	2	10.6	10.3	10.3	10.4	10	0.3	0.3	0.2	0.6	2.83019	2.83019	1.88679	5.66038	1	0	0	36.2	37.4	36.9	36.6	0
139	12/20/2019	50	1	11	3.75	0	2	10.6	9.8	9.9	9	9.6	0.8	0.7	1.6	1	7.54717	6.60377	15.0943	9.43396	0	0	0	37.5	36.5	36	36.5	1
140	12/27/2019	71	1	19.5	7.5	0	2	10.5	9.4	8.7	7.9	8.4	1.1	1.8	2.6	2.1	10.4762	17.1429	24.7619	20	0	0	0	39.6	36	37	36.1	1
141	12/30/2019	51	2	12.9	3.75	2	2	8.9	7.6	7.1	8	8.4	1.3	1.8	0.9	0.5	14.6067	20.2247	10.1124	5.61798	1	0	0	36.9	36.4	36.1	36.3	1
142	1/3/2020	74	1	21	7.5	0	1	11.5	11.3	11.2	10.6	10.9	0.2	0.3	0.9	0.6	1.73913	2.6087	7.82609	5.21739	0	0	0	36.8	36.3	36	36	1
143	1/3/2020	114	2	33	11.25	2	1	12	10.2	10.1	10.3	11.6	1.8	1.9	1.7	0.4	15	15.8333	14.1667	3.33333	0	0	0	38.6	37.9	36	36	1
144	1/6/2020	75	1	20	7.5	1	1	10.8	10.5	10.2	10.1	10.9	0.3	0.6	0.7	-0.1	2.77778	5.55556	6.48148	-0.925926	1	0	0	36.3	38.1	36.1	36	missing
145	1/6/2020	48	2	11.5	3.75	0	2	12.4	11.3	10.6	9.2	9.2	1.1	1.8	3.2	3.2	8.87097	14.5161	25.8065	25.8065	1	0	0	39.3	36.4	36	36	1
146	1/7/2020	49	1	16.6	7.5	1	2	12.2	11.3	11.3	11.3	10.8	0.9	0.9	0.9	1.4	7.37705	7.37705	7.37705	11.4754	0	0	0	37.8	38.2	37.5	37.3	1
147	1/7/2020	62	1	20	7.5	0	2	10.8	9.9	9.3	10.3	10.1	0.9	1.5	0.5	0.7	8.33333	13.8889	4.62963	6.48148	0	0	0	39.9	39.2	36.3	36.2	1
148	1/8/2020	83	2	17.2	7.5	0	2	11.2	10.5	10	9.3	9.9	0.7	1.2	1.9	1.3	6.25	10.7143	16.9643	11.6071	1	0	0	39.3	36	36.4	36	1
149	1/13/2020	40	1	14.5	3.75	0	2	9.2	8.3	8	7.4	8.4	0.9	1.2	1.8	0.8	9.78261	13.0435	19.5652	8.69565	1	0	0	37.9	37.5	36	36	1
150	1/15/2020	40	2	11.8	3.75	0	2	8.4	8.5	8.3	8.3	8	-0.1	0.1	0.1	0.4	-1.19048	1.19048	1.19048	4.7619	5	0	0	39.6	37.2	37.1	37	1
151	1/20/2020	61	1	17	7.5	0	2	12.1	9.9	9.8	9.3	9.4	2.2	2.3	2.8	2.7	18.1818	19.0083	23.1405	22.314	1	0	0	37.2	36	36.4	36.6	1
152	1/2/2020	29	2	10	3.75	2	2	10.8	9	8.7	8.2	7.5	1.8	2.1	2.6	3.3	16.6667	19.4444	24.0741	30.5556	1	0	0	37.8	37.2	36	36.8	1
153	1/21/2020	39	1	13	3.75	0	2	9.9	9.1	8.9	8.7	9	0.8	1	1.2	0.9	8.08081	10.101	12.1212	9.09091	0	0	0	36	36.2	36	36	1
154	1/23/2020	62	1	20	7.5	1	2	9.1	8.8	7.5	6.3	6.7	0.3	1.6	2.8	2.4	3.2967	17.5824	30.7692	26.3736	1	0	0	37	36.7	36.4	36.5	1
155	1/24/2020	27	2	10	3.75	2	2	10.1	9.2	8.7	8.3	8.6	0.9	1.4	1.8	1.5	8.91089	13.8614	17.8218	14.8515	0	0	0	38.6	38	36	36.7	1
156	1/24/2020	103	2	19	7.5	1	2	12.6	10.8	9	8.3	9.1	1.8	3.6	4.3	3.5	14.2857	28.5714	34.127	27.7778	0	0	0	37.1	37	36	36.1	1
157	1/28/2020	75	1	15	3.75	0	2	10.4	9.8	9.5	9.1	9.5	0.6	0.9	1.3	0.9	5.76923	8.65385	12.5	8.65385	5	0	0	36.6	39.3	36	36	0
